# Supplementary material for: How to Engage Health Care Workers in the Evaluation of Hospitals: Development and Validation of BSC-HCW1—A Cross-Sectional Study
Source: Int J Environ Res Public Health. 2022 Jul 26;19(15):9096. doi: 10.3390/ijerph19159096 (PMC9367997; doi:10.3390/ijerph19159096)
Supplement: Supplementary file 1 [file ijerph-19-09096-s001.zip]

Archive with 1 entries (1 files):
- ijerph-1778724-supplementary.pdf
